# Supplementary material for: Phylogenetic and Comparative Analysis of Cryptochironomus, Demicryptochironomus and Harnischia Inferred from Mitogenomes (Diptera: Chironomidae)
Source: Insects. 2024 Aug 26;15(9):642. doi: 10.3390/insects15090642 (PMC11432083; doi:10.3390/insects15090642)
Supplement: Supplementary file 1 [file insects-15-00642-s001.zip]

Archive with 19 entries (19 files):
- S1 Cryptochironomus maculus.jpg
- S10 Cladopelma virescens.jpg
- S11.tif
- S12.tif
- S13.tif
- S14.tif
- S15.tif
- S16.tif
- S17.tif
- S18.tif
- S19.tif
- S2 Cryptochironomus sp..jpg
- S3 Cryptochironomus defectus.jpg
- S4 Cryptochironomus rostratus.jpg
- S5 Demicryptochironomus spatulatus.jpg
- S6 Demicryptochironomus minus.jpg
- S7 Harnischia_angularis.jpg
- S8 Harnischia turgidula.jpg
- S9 Cladopelma edwardsi.jpg
